# Supplementary material for: AI-Driven Rapid Screening and Characterization of Dipeptidyl Peptidase-IV (DPP-IV) Inhibitory Peptides from Goat Blood Proteins: An Integrative In Silico and Experimental Strategy
Source: Foods. 2026 Jan 22;15(2):398. doi: 10.3390/foods15020398 (PMC12840617; doi:10.3390/foods15020398)
Supplement: Supplementary file 1 [file foods-15-00398-s001.zip]

Archive with 1 entries (1 files):
- foods-4054420-supplementary.pdf
